# Supplementary material for: Enhancing c-Si Solar Cell Efficiency in the UV Region: Photophysical Insights into the Use of Eu3+ Complexes for Down-Shifting Layer Applications
Source: Molecules. 2023 Dec 4;28(23):7924. doi: 10.3390/molecules28237924 (PMC10708391; doi:10.3390/molecules28237924)
Supplement: Supplementary file 1 [file molecules-28-07924-s001.zip]

Archive with 1 entries (1 files):
- molecules-2697349-supplementary.pdf
